# Supplementary material for: Synthesis of Gold Clusters and Nanoparticles Using Cinnamon Extract—A Mechanism and Kinetics Study
Source: Molecules. 2024 Mar 22;29(7):1426. doi: 10.3390/molecules29071426 (PMC11013221; doi:10.3390/molecules29071426)
Supplement: Supplementary file 1 [file molecules-29-01426-s001.zip]

Archive with 2 entries (2 files):
- MOVIE.mp4
- Supplementary Materials.pdf
